# Supplementary material for: Adsorption Kinetics of Polystyrene and Poly(9-anthracenyl methyl methacrylate) onto SiO2 Surface Measured by Chip Nano-Calorimetry
Source: Polymers (Basel). 2022 Feb 3;14(3):605. doi: 10.3390/polym14030605 (PMC8839510; doi:10.3390/polym14030605)
Supplement: Supplementary file 1 [file polymers-14-00605-s001.zip]

Archive with 1 entries (1 files):
- polymers-1558459-supplementary.pdf
